# Supplementary material for: Sex Differences in the Anxiolytic Properties of Common Cannabis Terpenes, Linalool and β-Myrcene, in Mice
Source: NeuroSci. 2024 Dec 3;5(4):635–49. doi: 10.3390/neurosci5040045 (PMC11676933; doi:10.3390/neurosci5040045)
Supplement: Supplementary file 1 [file neurosci-05-00045-s001.zip]

Archive with 1 entries (1 files):
- neurosci-3286227-supplementary.xlsx
