# Supplementary material for: Sex Differences in the Anxiolytic Properties of Common Cannabis Terpenes, Linalool and β-Myrcene, in Mice
Source: NeuroSci. 2024 Dec 3;5(4):635–49. doi: 10.3390/neurosci5040045 (PMC11676933; doi:10.3390/neurosci5040045)
Supplement: Supplementary file 1 [file neurosci-05-00045-s001.zip › neurosci-3286227-supplementary.xlsx]

## Sheet: Sheet1
Supplemental Table S1 - Descriptive statistics
Figure	Sex	Condition	Number of subjects	Descriptive statistics
1a	males	ratio: vehicle, linalool	6	vehicle: 0.39 ± 0.12; linalool: 0.08 ± 0.05
1a	males	open arm entries: vehicle, linalool	6	vehicle: 6.17 ± 0.83; linalool: 3.00 ± 0.68
1b	females	ratio: vehicle, linalool	6	vehicle: 0.05 ± 0.03; linalool: 0.28 ± 0.06
1b	females	open arm entries: vehicle, linalool	6	vehicle: 1.00 ± 0.26; linalool: 3.67 ± 0.96
1c	males	ratio: vehicle, myrcene	10	vehicle: 0.25 ± 0.09; myrcene: 0.16 ± 0.05
1c	males	open arm entries: vehicle, myrcene	10	vehicle: 4.90 ± 1.08; myrcene: 2.30 ± 0.65
1d	females	ratio: vehicle, myrcene	7	vehicle: 0.04 ± 0.02; myrcene: 0.25 ± 0.08
1d	females	open arm entries: vehicle, myrcene	7	vehicle: 1.57 ± .057; myrcene: 5.86 ± 1.20
1e	males	distance traveled: vehicle, linalool	5	vehicle: 49.33 ± 3.54 m; linalool: 60.62 ± 3.13 m
1e	males	center quadrant: vehicle, linalool	5	vehicle: 110.65 ± 12. 01 s; linalool: 69.02 ± 10.19 s
1f	females	distance traveled: vehicle, linalool	5	vehicle: 54.40 ± 3.04 m; linalool: 38.65 ± 2.15 m
1f	females	center quadrant: vehicle, linalool	5	vehicle: 81.55 ± 6.10 s; linalool: 88.74 ± 30.37 s
1g	males	distance traveled: vehicle, myrcene	9	vehicle: 48.07 ± 4.02 m; myrcene: 42.35 ± 1.82 m
1g	males	center quadrant: vehicle, myrcene	9	vehicle: 76.65 ± 12.95 s; myrcene: 73.09 ± 12.57 s
1h	females	distance traveled: vehicle, myrcene	10	vehicle: 39.18 ± 1.77 m; linalool: 44.49 ± 2.11 m
1h	females	center quadrant: vehicle, myrcene	10	vehicle: 59.66 ± 7.91 s; linalool: 69.28 ± 10.46 s
2a	males	first two trials - all conditions	5	vehicle: 3.70 ± 0.66 s; 0.5% linalool: 15.30 ± 5.78 s; 5% linalool: 12.20 ± 1.15 s; 0.5% myrcene: 8.40 ± 1.83 s; 5% myrcene: 10.80 ± 1.27 s
2b	females	first two trials - all conditions	5	vehicle: 11.40 s ± 1.61 s; 0.5% linalool: 7.40 ± 0.53 s; 5% linalool: 6.60 ± 2.14 s; 0.5% myrcene: 5.80 ± 1.11 s; 5% myrcene: 5.70 ± 1.13 s
2c	males	% change - all conditions	5	vehicle: 45.36 ± 36.40%; 0.5% linalool: -35.17 ± 15.82%; 5% linalool: -45.73 ± 19.56%; 0.5% myrcene: -76.61 ± 5.14%; 5% myrcene: -67.73 ± 4.83%
2d	females	% change - all conditions	5	vehicle: -37.68 ± 24.27%; 0.5% linalool: -13.60 ± 24.97%; 5% linalool: 9.61 ± 19.62%; 0.5% myrcene: 38.75 ± 37.00%; 5% myrcene: 16.13 ± 18.54%
3	males	linalool	5	vehicle: 0.14 ± 0.04; linalool: 0.22 ± .05
3	males	myrcene	5	vehicle: 0.16 ± 0.5; myrcene: 0.32 ± 0.9
4a	males	vehicle	10	0.21 ± 0.05
4a	males	CBD	9	0.30 ± 0.07
4a	males	linalool	9	0.19 ± 0.08
4a	males	linalool + CBD	10	0.15 ± 0.3
4a	males	myrcene	6	0.10 ± 0.4
4a	males	myrcene + CBD	8	0.10 ± 0.02
4b	females	vehicle	12	0.20 ± 0.05
4b	females	CBD	15	0.26 ± 0.04
4b	females	linalool	12	0.32 ± 0.08
4b	females	linalool + CBD	12	0.47 ± 0.08
4b	females	myrcene	12	0.16 ± 0.4
4b	females	myrcene + CBD	10	0.19 ± 0.07
